# Supplementary material for: Synthesis of Conjugated Tris- and Tetrakis (Carbazolyl) Azulenes with Intense Emission in the Visible Range
Source: Molecules. 2025 Jun 28;30(13):2797. doi: 10.3390/molecules30132797 (PMC12251248; doi:10.3390/molecules30132797)
Supplement: Supplementary file 1 [file molecules-30-02797-s001.zip]

Archive with 1 entries (1 files):
- molecules-3697982-supplementary.pdf
